# Supplementary material for: The Evolutionary History of New Zealand Deschampsia Is Marked by Long-Distance Dispersal, Endemism, and Hybridization
Source: Biology (Basel). 2021 Oct 5;10(10):1001. doi: 10.3390/biology10101001 (PMC8533413; doi:10.3390/biology10101001)
Supplement: Supplementary file 1 [file biology-10-01001-s001.zip]

Archive with 11 entries (11 files):
- Figure S1.pdf
- Figure S2.pdf
- Figure S3.pdf
- Figure S4.pdf
- Figure S5.pdf
- Figure S6.pdf
- Figure S7.pdf
- Figure S8.pdf
- Table S1_resubmission.pdf
- Table S2.pdf
- Table S3.pdf
